# Supplementary material for: Exposure to E-Cigarette Advertisements or Reviews and E-Cigarette Use Progression: A Longitudinal Examination of Short-Term and Long-Term Associations among US Young Adults
Source: Int J Environ Res Public Health. 2024 Jan 23;21(2):123. doi: 10.3390/ijerph21020123 (PMC10887947; doi:10.3390/ijerph21020123)
Supplement: Supplementary file 1 [file ijerph-21-00123-s001.zip]

Archive with 1 entries (1 files):
- ijerph-2747285-supplementary.pdf
